# Supplementary material for: PLVAP as an Early Marker of Glomerular Endothelial Damage in Mice with Diabetic Kidney Disease
Source: Int J Mol Sci. 2023 Jan 6;24(2):1094. doi: 10.3390/ijms24021094 (PMC9865597; doi:10.3390/ijms24021094)
Supplement: Supplementary file 1 [file ijms-24-01094-s001.zip]

Archive with 1 entries (1 files):
- ijms-2008194-supplementary.pdf
